# Supplementary material for: Differential Cytokine Changes in Patients with Myasthenia Gravis with Antibodies against AChR and MuSK
Source: PLoS One. 2015 Apr 20;10(4):e0123546. doi: 10.1371/journal.pone.0123546 (PMC4403992; doi:10.1371/journal.pone.0123546)
Supplement: S1 File — (XLSX) [file pone.0123546.s004.xlsx]

## Sheet: Data
NO	AP, MP, KON	MG=1, KON=2	AP=3, MP=4, KON=2	IS	AGE	SEX		neg-IFN-median	neg-IFN-pg	cd3-IFN-median	cd3-IFN-pg		IFN FARK-median	neg-IL10-median	neg-IL10-pg	cd3-IL10-median	cd3-IL10-pg	IL10 FARK	neg-IL13-median	neg-IL13-pg	cd3-IL13-median	cd3-IL13-pg	IL13 FARK	neg-IL17-median	neg-IL17-pg	cd3-IL17-median	cd3-IL17-pg	IL17 FARK	AP, MP, KON	neg-IL21-pg	cd3-IL21-pg	neg-IL21-OD	cd3-IL21-OD	IL21 FARK-OD	IL21 FARK-pg	IL4-NEG-RAW	IL4-CD3-RAW	IL4-NEG-pg/ml	IL4-CD3-pg/ml	IL4 FARK-pg	IL4 FARK-OD	IL6-NEG-RAW	IL6-CD3-RAW	IL6-NEG-ng/ml	IL6-CD3-ng/ml	IL6 FARK-ng	IL6 FARK-OD
3588	KON	2	2		24	KADIN		38	17.81	1656	>10000		1618	673.5	246.19	7770	821.97	7096.5	61.5	20	777	551.22	715.5	180	30.83	6296	3339.53	6116	KON	3	78	0.038	0.053	0.015	75	0.174	0.209	0.222222	0.393617	0.171395	0.035	0.296	0.584	4.492	10.252	5.76	0.288
3591	KON	2	2		21	ERKEK		234	131.99	14550.5	>10000		14316.5	683	249.94	5367.5	2602.12	4684.5	27	5.72	1655	525.91	1628	257	47.05	4969	1151.53	4712	KON	6	27	0.039	0.046	0.007	21	0.188	0.198	0.281915	0.335106	0.0531915	0.01	0.409	0.615	6.752	10.872	4.12	0.206
3584	KON	2	2		26	KADIN		423.5	259.22	23723.5			23300	3670.5		3411.5		0	20		897		877	32		5023		4991	KON	0	15	0.036	0.042	0.006	15	0.118	0.143	0.0277778	0.114583	0.0868056	0.025	0.539	0.443	9.352	7.432	-1.92	0
3589	KON	2	2		34	ERKEK		23	10.1	23692	>10000		23669	1597	633.29	6476	3293.01	4879	14.5	ERROR	10441	3507.59	10426.5	32	<0	12566	4064.51	12534	KON	12	27	0.041	0.046	0.005	15	0.184	0.215	0.260638	0.425532	0.164894	0.031	0.338	0.565	5.332	9.872	4.54	0.227
1001	KON	2	2		53	KADIN		31	14.17	24442	1113.41		24411	6579	3359.83	2015	4165.73	0	67	22.16	1739.5	258.59	1672.5	112.5	16.3	11087.5	1537.87	10975	KON	21	30	0.044	0.047	0.003	9	0.146	0.18	0.125	0.243056	0.118056	0.034	0.491	0.527	8.392	9.112	0.72	0.036
3585	KON	2	2		56	KADIN		38	17.81	23537.5	>10000		23499.5	2840.5	1217	5056	2417.2	2215.5	22	3.44	3111.5	961.13	3089.5	29	<0	5677.5	1352.8	5648.5	KON	12	18	0.041	0.043	0.002	6	0.187	0.199	0.276596	0.340426	0.0638298	0.012	0.662	0.691	11.812	12.392	0.58	0.029
3607	KON	2	2		48	KADIN		7	-57.944	16576			16569	6075		6047.5		0	15		137.5		122.5	25		3978		3953	KON	30	33	0.047	0.048	0.001	3	0.125	0.15	0.0520833	0.138889	0.0868056	0.025	0.363	0.667	5.832	11.912	6.08	0.304
3596	KON	2	2		61	ERKEK		96	49.72	21745	>10000		21649	5266	2541.43	6933.5	3593.29	1667.5	16.5	0.71	1308	421.43	1291.5	50	2.05	4275	964.77	4225	KON	78	18	0.053	0.043	-0.01	0	0.171	0.209	0.211806	0.393617	0.181811	0.038	0.568	0.801	9.932	14.592	4.66	0.233
3609	KON	2	2		27	KADIN		64	31.79	15718	>10000		15654	10300	6089.44	12640.5	8147.06	2340.5	22	3.44	353	122.73	331	32	<0	7077	1784.97	7045	KON	6	0	0.039	0.033	-0.006	0	0.176	0.176	0.229167	0.229167	0	0	0.682	0.947	12.212	17.512	5.3	0.265
2028	KON	2	2		51	ERKEK		62	-16.0615	24118			24056	4673.5		11824.5		7151	19		1616		1597	187		16775.5		16588.5	KON
3555	KON	2	2		25	KADIN		47	22.57	21368.5	>10000		21321.5	1203	462.85	2737.5	1166.13	1534.5	37	10.05	13591	5033.83	13554	89.5	11.21	8747	2369.09	8657.5	KON
3587	KON	2	2		64	ERKEK		32	-38.9065	24031			23999	565		1108		543	16		2846		2830	45		495.5		450.5	KON
3590	KON	2	2		59	ERKEK		166	90.67	24843	>10000		24677	2170	893.91	3659.5	1637.17	1489.5	25.5	5.05	1870	590.25	1844.5	121.5	18.27	5426	1280.08	5304.5	KON													0.455	0.532	7.672	9.212	1.54	0.077
3599	KON	2	2		69	KADIN		33	15.2	24777	>10000		24744	2028.5	828.2	3288	1443.14	1259.5	13	<0	6907	2166.06	6894	46	1.03	6419	1575.77	6373	KON
3605	KON	2	2		49	KADIN		12.5	4.97	17898	>10000		17885.5	2700	1147.72	5353	2593.43	2653	11	<0	1771.5	560.8	1760.5	27	<0	5205	1217.34	5178	KON							0.051	0.083	0	0	0	0.032	0.372	0.585	6.012	10.272	4.26	0.213
																																		0.00255556	16
																																		0.003	9
3887	AP	1	3	1	31	KADIN		21	9.1	25891	>10000		25870	77	23.87	5506.5	2685.94	5429.5	35.5	9.41	11165.5	3824.15	11130	64	5.4	13576	4619.88	13512	AP	0	1104.65	0.034	0.245	0.211	1104.65	0.213	0.307	0.414894	0.756579	0.341685	0.094	0.063	0.347	0	5.512	5.512	0.284
3773	AP	1	3	2	31	KADIN		67	-12.254	24495			24428	6321		9000		2679	26.5		794.5		768	49		18107		18058	AP	30	949.612	0.047	0.213	0.166	919.612
3892	AP	1	3	2	28	KADIN		43	20.44	25751	>10000		25708	148	48.58	6100	3052.88	5952	21	2.97	1557.5	496.65	1536.5	187.5	32.42	23977	>10000	23789.5	AP	21	425.32	0.044	0.114	0.07	404.32
3934	AP	1	3	2	30	KADIN	EOMG	137	73.47	26208	>10000		26071	193	64.58	5630	2761.08	5437	41	11.72	6198.5	1927.61	6157.5	324.5	61.11	9305	2583.06	8980.5	AP	6	362.92	0.039	0.104	0.065	356.92	0.193	0.249	0.308511	0.565789	0.257279	0.056	0.091	0.355	0.392	5.672	5.28	0.264
3776	AP	1	3	2	25	KADIN		89	4.49893	23894			23805	6051		8935.5		2884.5	15		1377		1362	23.5		10136		10112.5	AP	15	203.1	0.042	0.075	0.033	188.1
3901	AP	1	3	2	53	KADIN		115.5	60.93	24288	>10000		24172.5	1983	807.25	2639.5	1118.15	656.5	14	ERROR	374	129.69	360	32	<0	4216	949.35	4184	AP	0	78	0.035	0.053	0.018	78	0.174	0.206	0.222222	0.37766	0.155437	0.032	0.353	0.347	5.632	5.512	0	0
3880	AP	1	3	2	26	KADIN		60	29.6	25153.5	>10000		25093.5	2023	825.66	4549	2124.76	2526	47.5	14.39	1092	355.77	1044.5	146	23.57	15811	6060.66	15665	AP	84	166.467	0.054	0.068	0.014	82.4667	0.169	0.172	0.204861	0.215278	0.0104167	0.003	0.307	0.633	4.712	11.232	6.52	0.326
3902	AP	1	3	1	29	KADIN		24	10.6	21954	>10000		21930	4764	2247.48	4507	2101	0	20.5	2.73	2597.5	807.31	2577	31	<0	5948.5	1432.78	5917.5	AP	21	96	0.044	0.056	0.012	75	0.184	0.231	0.260638	0.506579	0.245941	0.047	0.474	0.861	8.052	15.792	7.74	0.387
3911	AP	1	3	1	39	KADIN	EOMG	10	3.8	22351	>10000		22341	6254	3150.51	8109.5	4406.84	1855.5	18.5	1.75	1762	557.96	1743.5	35	<0	8353	2223.93	8318	AP	21	96	0.044	0.056	0.012	75	0.224	0.292	0.473404	0.707237	0.233833	0.068	0.582	1.143	10.212	21.432	11.22	0.561
3920	AP	1	3	1	59	ERKEK	LOMG	15	6.16	23967	>10000		23952	4897	2324.35	6306	3183.7	1409	14.5	ERROR	11970.5	4197.72	11956	31.5	<0	2451	517.92	2419.5	AP	0	30	0.035	0.047	0.012	30	0.173	0.333	0.21875	0.842105	0.623355	0.16	0.57	0.647	9.972	11.512	1.54	0.077
3847	AP	1	3	2	56	ERKEK		22	-46.5215	24226			24204	1750		6715		4965	17		4550.5		4533.5	33.5		4728.5		4695	AP	33	114	0.048	0.059	0.011	81	0.133	0.183	0.0798611	0.255319	0.175458	0.05	0.358	0.749	5.732	13.552	7.82	0.391
3922	AP	1	3	2	39	KADIN	EOMG	548.5	334.3	26502	>10000		25953.5	10920.5	6607.73	9240	5247.25	0	97	33.63	1264	408.11	1167	273	50.39	13119.5	4362.31	12846.5	AP	3	36	0.038	0.049	0.011	33	0.169	0.199	0.204861	0.340426	0.135564	0.03	0.791	0.911	14.392	16.792	2.4	0.12
3908	AP	1	3	1	69	ERKEK		63	31.25	26572	>10000		26509	9081	5125.5	11809	7383.63	2728	28	6.16	5437	1679.58	5409	50	2.05	20279	>10000	20229	AP	108	150	0.058	0.065	0.007	42	0.173	0.218	0.21875	0.441489	0.222739	0.045	0.701	0.801	12.592	14.592	2	0.1
3912	AP	1	3	1	29	KADIN	EOMG	12	4.73	6877	5240.34		6865	5660	2779.43	5765	2843.95	105	17	0.98	2086.5	654.89	2069.5	68	6.33	11645	3601.55	11577	AP	65	108	0.052	0.058	0.006	43	0.175	0.2	0.225694	0.345745	0.12005	0.025	0.514	0.916	8.852	16.892	8.04	0.402
3925	AP	1	3	1	57	ERKEK	EOMG	47	22.57	26511	>10000		26464	11918	7481.62	9351.5	5333.33	0	17.5	1.24	2224.5	696.05	2207	39.5	ERROR	6249	1523.49	6209.5	AP	96	126	0.056	0.061	0.005	30	0.141	0.191	0.107639	0.297872	0.190233	0.05	0.868	1.012	15.932	18.812	2.88	0.144
3917	AP	1	3	1	70	ERKEK	LOMG	21	9.1	12914	10399.5		12893	8408.5	4623.45	8783	4900.48	374.5	22	3.44	473	162.07	451	46	1.03	4294	969.75	4248	AP	0	9	0.036	0.04	0.004	9	0.199	0.232	0.340426	0.509868	0.169443	0.033	1.128	0.827	21.132	15.112	0	0
3907	AP	1	3	1	69	ERKEK	LOMG	22	9.6	19428	>10000		19406	5822	2879.17	6059	3027.06	237	12.5	<0	5017	1545.96	5004.5	43.5	0.36	7990	2094.34	7946.5	AP	9	3	0.04	0.038	-0.002	0	0.182	0.329	0.25	0.828947	0.578947	0.147	0.633	0.715	11.232	12.872	1.64	0.082
3914	AP	1	3	1	37	KADIN		27	12.12	24067	>10000		24040	7689.5	4109.31	11480	7091.61	3790.5	21	2.97	7747	2459.9	7726	45	0.77	13591	4628.54	13546	AP	15	4.16334e-14	0.042	0.037	-0.005	0	0.166	0.206	0.194444	0.37766	0.183215	0.04	0.824	0.772	15.052	14.012	0	0
3921	AP	1	3	1	36	KADIN	EOMG	60	29.6	12953	10433.7		12893	10294	6084.52	12160	7701.41	1866	12.5	<0	655	220.28	642.5	39	ERROR	5347	1257.53	5308	AP	21	15	0.044	0.042	-0.002	0	0.156	0.195	0.159722	0.319149	0.159427	0.039	0.979	0.951	18.152	17.592	0	0
3816	AP	1	3	2	69	ERKEK	LOMG	133	71.13	13851.5	>10000		13718.5	413.5	145.79	4810	2273.98	4396.5	134.5	47.45	3727.5	1147.11	3593	153	25.07	4502	1024.77	4349	AP	126	120	0.061	0.06	-0.001	0	0.206	0.195	0.37766	0.319149	0	0	0.192	0.646	2.412	11.492	9.08	0.454
3869	AP	1	3	2	69	ERKEK	LOMG	11	4.26	12480	10020		12469	3519	1563.12	6750	3471.78	3231	12	<0	1568.5	499.95	1556.5	36	<0	5558	1318.06	5522	AP	15	4.16334e-14	0.042	0.037	-0.005	0
3800	AP	1	3	1	65	ERKEK		31	-39.668	24279			24248	207.5		2259		2051.5	28		2114.5		2086.5	76		1783		1707	AP							0.048	0.045	0	0	0	-0.003	0.178	0.496	2.132	8.492	6.36	0.318
3870	AP	1	3	1	62	ERKEK		52	-23.6765	23056			23004	6786		8905.5		2119.5	24		1787		1763	26		1362.5		1336.5	AP
3903	AP	1	3	1	34	KADIN		69.5	34.83	25576	>10000		25506.5	10570	6312.63	10130	5950.74	0	30	7.04	1469	470.03	1439	103	14.21	16216	6358.38	16113	AP							0.096	0.033	0	0	0	0	0.583	0.733	10.232	13.232	3	0.15
3905	AP	1	3	1	65	ERKEK		10	3.8	12595.5	10120.9		12585.5	2235.5	924.63	2087	855.26	0	12.5	<0	1244	402.04	1231.5	33.5	<0	2370	499.41	2336.5	AP							0.076	0.042	0	0	0	0	0.482	0.42	8.212	6.972	0	0
3909	AP	1	3	1	24	KADIN		37	17.28	23609	>10000		23572	12249	7783.03	14706	>10000	2457	18.5	1.75	3301	1018.12	3282.5	34	<0	3046	657.15	3012	AP							0.042	0.107	0	0	0	0.065	1.013	1.282	18.832	24.212	5.38	0.269
3910	AP	1	3	1	67	ERKEK	LOMG	9	3.34	2433.5	1692.62		2424.5	4583	2144.04	9509	5455.92	4926	12	<0	2554.5	794.48	2542.5	83	9.75	6152	1493.97	6069	AP							0.068	0.065	0	0	0	-0.003	0.566	0.912	9.892	16.812	6.92	0.346
3916	AP	1	3	1	42	KADIN	EOMG	16	6.65	22084.5	>10000		22068.5	5821	2878.55	12715	8217.28	6894	13	<0	9923	3291.41	9910	37	<0	3228	700.96	3191	AP							0.07	0.091	0	0	0	0.021	0.389	0.809	6.352	14.752	8.4	0.42
3858	AP	1	3	2	30	KADIN		103	15.1599	24354			24251	3294.5		9413		6118.5	26		1065		1039	140		17661		17521	AP
																																		0.0305714	169.146
																																		0.011	43
3799	MP	1	4	1	54	KADIN		19	-48.806	24261			24242	577.5		5910		5332.5	29		6721		6692	79		12666		12587	MP	15	901.163	0.042	0.203	0.161	886.163	0.131	0.234	0.0729167	0.516447	0.443531	0.103	0.086	0.299	0.292	4.552	4.26	0.213
3874	MP	1	4	1	45	ERKEK		1268	832.66	25542	>10000		24274	2673	1134.5	6004	2992.53	3331	119	41.79	4148.5	1275.69	4029.5	709.5	140.64	15345.5	5733.47	14636	MP	78	400.36	0.053	0.11	0.057	322.36	0.18	0.244	0.243056	0.549342	0.306287	0.064	0.808	1.016	14.732	18.892	4.16	0.208
3772	MP	1	4	1	37	KADIN		13	-53.375	24164			24151	3889.5		10395		6505.5	18		1195		1177	61		20713		20652	MP	15	313	0.042	0.096	0.054	298
3849	MP	1	4	1	46	KADIN		18	-49.5675	24292			24274	1720		6182		4462	12		1306		1294	35		7745		7710	MP	114	406.6	0.059	0.111	0.052	292.6	0.163	0.093	0.184028	0	0	0	0.352	0.656	5.612	11.692	6.08	0.304
3862	MP	1	4	1	48	KADIN		132.5	70.83	25473.5	>10000		25341	1188	456.51	5222	2515.25	4034	26	5.27	5262	1623.65	5236	60	4.46	13883	4799.52	13823	MP	65	331.72	0.052	0.099	0.047	266.72	0.157	0.181	0.163194	0.246528	0.0833333	0.024
3888	MP	1	4	1	38	KADIN		82	41.8	25806	>10000		25724	54	16.05	5094.5	2439.83	5040.5	15	ERROR	10034.5	3337.27	10019.5	50	2.05	10704	3166.69	10654	MP	18	213.567	0.043	0.077	0.034	195.567	0.149	0.213	0.135417	0.414894	0.279477	0.064	0.069	0.221	0	2.992	2.992	0.152
3850	MP	1	4	1	41	ERKEK		31	-39.668	23955			23924	3301		7061		3760	19		1853		1834	53.5		13755		13701.5	MP	84	250.2	0.054	0.084	0.03	166.2	0.153	0.259	0.149306	0.598684	0.449379	0.106	0.267	0.733	3.912	13.232	9.32	0.466
3771	MP	1	4	2	54	KADIN		14	5.68	21640.5	>10000		21626.5	4590	2148.01	3619.5	1616.01	0	16.5	0.71	1351.5	434.59	1335	33	<0	9485	2654.27	9452	MP	0	30	0.031	0.047	0.016	30	0.16	0.174	0.173611	0.222222	0.0486111	0.014	0.37	0.496	5.972	8.492	2.52	0.126
3801	MP	1	4	1	42	ERKEK		91	6.02193	24351			24260	377		3997.5		3620.5	37.5		2663		2625.5	228		7362.5		7134.5	MP	39	120	0.05	0.06	0.01	81	0.191	0.116	0.297872	0.0208333	0	0	0.127	0.056	1.112	0	0	0
3929	MP	1	4	2	56	KADIN		17	7.13	25256	>10000		25239	95	30.06	5022	2397.25	4927	16	0.43	4483	1378.91	4467	65	5.64	9576.5	2690.89	9511.5	MP	108	132	0.058	0.062	0.004	24	0.191	0.217	0.297872	0.43617	0.138298	0.026	0.052	0.235	0	3.272	3.272	0.183
3802	MP	1	4	1	33	KADIN		30	-40.4295	24356			24326	260		3217		2957	15		2060.5		2045.5	155		8206		8051	MP	96	114	0.056	0.059	0.003	18	0.042	0.116	0	0.0208333	0.0208333	0.074	0.136	0.793	1.292	14.432	13.14	0.657
3928	MP	1	4	1	54	ERKEK		13	5.21	24126	>10000		24113	4957	2359.26	6472	3290.42	1515	14.5	ERROR	2489	774.93	2474.5	35	<0	3524.5	773.59	3489.5	MP	18	24	0.043	0.045	0.002	6	0.157	0.199	0.163194	0.340426	0.177231	0.042	0.439	0.513	7.352	8.832	1.48	0.074
3857	MP	1	4	1	29	KADIN		42.5	-30.9108	18875			18832.5	4171		4465		294	14		333		319	24		3113		3089	MP	102	96	0.057	0.056	0	0
																																		0.0361538	198.97
																																		0.03	166.2
